# Supplementary material for: A systematic approach to estimate the distribution and total abundance of British mammals
Source: PLoS One. 2017 Jun 28;12(6):e0176339. doi: 10.1371/journal.pone.0176339 (PMC5489149; doi:10.1371/journal.pone.0176339)
Supplement: S3 File — Individual reports for each of the Artiodactyla species presenting analysis of the available data and subsequent model predictions based on a 10km raster grid. Reports also include expert comment assessing the reliability (and plausibility) of results in the context of existing evidence and popular opinion. (ZIP) [file pone.0176339.s003.zip]

Archive with 10 entries (10 files):
- A Chinese muntjac.pdf
- B Chinese water deer.pdf
- C Fallow deer.pdf
- D Feral goat.pdf
- E Feral sheep.pdf
- F Park cattle.pdf
- G Red deer.pdf
- H Roe deer.pdf
- I Sika deer.pdf
- J Wild boar.pdf
