# Supplementary material for: A systematic approach to estimate the distribution and total abundance of British mammals
Source: PLoS One. 2017 Jun 28;12(6):e0176339. doi: 10.1371/journal.pone.0176339 (PMC5489149; doi:10.1371/journal.pone.0176339)
Supplement: S4 File — Individual reports for each of the Carnivora species presenting analysis of the available data and subsequent model predictions based on a 10km raster grid. Reports also include expert comment assessing the reliability (and plausibility) of results in the context of existing evidence and popular opinion. (ZIP) [file pone.0176339.s004.zip]

Archive with 11 entries (11 files):
- A American mink.pdf
- B Badger.pdf
- C Feral cat.pdf
- D Feral ferret.pdf
- E Otter.pdf
- F Pine marten.pdf
- G Polecat.pdf
- H Red fox.pdf
- I Stoat.pdf
- J Weasel.pdf
- K Wildcat.pdf
