# Supplementary material for: A systematic approach to estimate the distribution and total abundance of British mammals
Source: PLoS One. 2017 Jun 28;12(6):e0176339. doi: 10.1371/journal.pone.0176339 (PMC5489149; doi:10.1371/journal.pone.0176339)
Supplement: S5 File — Individual reports for each of the Chiroptera species presenting analysis of the available data and subsequent model predictions based on a 10km raster grid. Reports also include expert comment assessing the reliability (and plausibility) of results in the context of existing evidence and popular opinion. (ZIP) [file pone.0176339.s005.zip]

Archive with 16 entries (16 files):
- A Barbastelle.pdf
- B Bechsteins bat.pdf
- C Brandts bat.pdf
- D Brown long-eared bat.pdf
- E Daubentons bat.pdf
- F Greater horseshoe bat.pdf
- G Greater mouse-eared bat.pdf
- H Grey long-eared bat.pdf
- I Leislers bat.pdf
- J Lesser horseshoe bat.pdf
- K Nathusius pipistrelle.pdf
- L Natterers bat.pdf
- M Noctule.pdf
- N Pipistrelle.pdf
- O Serotine.pdf
- P Whiskered bat.pdf
