# Supplementary material for: A systematic approach to estimate the distribution and total abundance of British mammals
Source: PLoS One. 2017 Jun 28;12(6):e0176339. doi: 10.1371/journal.pone.0176339 (PMC5489149; doi:10.1371/journal.pone.0176339)
Supplement: S6 File — Individual reports for each of the Insectivora species presenting analysis of the available data and subsequent model predictions based on a 10km raster grid. Reports also include expert comment assessing the reliability (and plausibility) of results in the context of existing evidence and popular opinion. (ZIP) [file pone.0176339.s006.zip]

Archive with 6 entries (6 files):
- A Common shrew.pdf
- B Hedgehog.pdf
- C Lesser white-toothed shrew.pdf
- D Mole.pdf
- E Pygmy shrew.pdf
- F Water shrew.pdf
