# Supplementary material for: A systematic approach to estimate the distribution and total abundance of British mammals
Source: PLoS One. 2017 Jun 28;12(6):e0176339. doi: 10.1371/journal.pone.0176339 (PMC5489149; doi:10.1371/journal.pone.0176339)
Supplement: S7 File — Individual reports for each of the Lagomorpha species presenting analysis of the available data and subsequent model predictions based on a 10km raster grid. Reports also include expert comment assessing the reliability (and plausibility) of results in the context of existing evidence and popular opinion. (ZIP) [file pone.0176339.s007.zip]

Archive with 3 entries (3 files):
- A Brown hare.pdf
- B Mountain hare.pdf
- C Rabbit.pdf
