# Supplementary material for: A systematic approach to estimate the distribution and total abundance of British mammals
Source: PLoS One. 2017 Jun 28;12(6):e0176339. doi: 10.1371/journal.pone.0176339 (PMC5489149; doi:10.1371/journal.pone.0176339)
Supplement: S9 File — Individual reports for each of the Rodentia species presenting analysis of the available data and subsequent model predictions based on a 10km raster grid. Reports also include expert comment assessing the reliability (and plausibility) of results in the context of existing evidence and popular opinion. (ZIP) [file pone.0176339.s009.zip]

Archive with 16 entries (16 files):
- A Bank vole.pdf
- B Common dormouse.pdf
- C Common rat.pdf
- D Coypu.pdf
- E Fat dormouse.pdf
- F Field vole.pdf
- G Grey squirrel.pdf
- H Harvest mouse.pdf
- I House mouse.pdf
- J Orkney vole.pdf
- K Red squirrel.pdf
- L Ship rat.pdf
- M Skomer vole.pdf
- N Water vole.pdf
- O Wood mouse.pdf
- P Yellow-necked mouse.pdf
