# Supplementary material for: A systematic approach to estimate the distribution and total abundance of British mammals
Source: PLoS One. 2017 Jun 28;12(6):e0176339. doi: 10.1371/journal.pone.0176339 (PMC5489149; doi:10.1371/journal.pone.0176339)
Supplement: S1 Table — Excel spreadsheet containing Table S1 File: Table D for enhance readability. (XLSX) [file pone.0176339.s010.xlsx]

## Sheet: Sheet1
	Land cover (Target class LCM 2007)
Common name	1 (Broadleaved woodland)	2 (Coniferous woodland)	3 (Arable and horticulture)	4 (Improved grassland)	5 (Rough grassland)	6 (Neutral grassland)	7 (Calcareous grassland)	8 (Acid grassland)	9 (Fen, Marsh and Swamp)	10 (Heather)	11 (Heather grassland)	12 (Bog)	13 (Montane habitats)	14 (Inland rock)	15 (Saltwater)	16 (Freshwater)	17 (Supra-littoral rock)	18 (Supra-littoral sediment)	19 (Littoral rock)	20 (Littoral sediment)	21 (Saltmarsh)	22 (Urban)	23 (Suburban)
American mink	9.9 (1.3,1980)	11 (0.1,2000)	24 (1,2005)	27 (1.4,2005)	21 (0.6,2003)	29 (0.3,2005)	-	1.6 (0.003,1980)	1.6 (0.3,1980)	5.3 (0.3,2003)	7.9 (1.2,2003)	8 (1.9,2003)	-	7.3 (0.9,2003)	12 (0.04,2003)	5.3 (3.3,2003)	72 (0.01,2003)	15 (0.1,1980)	71 (1.4,2003)	9.8 (0.2,1980)	6.6 (0.04,1980)	65 (0.02,2004)	29 (0.1,1980)
	0.5 - 9.9 (2000)	0.5 - 10 (2000)	1 - 26 (2005)	1.5 - 26 (2005)	2.4 - 44 (2003)	*	*	*	*	*	0.7 - 20 (2003)	1.3 - 18 (2003)	*	0.5 - 5.5 (2003)	*	2.6 - 24 (2003)	-	0.02 - 5.8 (2003)	6.6 - 71 (2003)	0.1 - 5.6 (2003)	*	*	4.6 - 65 (2004)
	*	*	0.1 - 19 (2005)	0.1 - 11 (2000)	0.1 - 67 (2003)	-	*	*	-	*	0.1 - 43 (2003)	0.4 - 32 (2003)	*	*	*	*	-	*	*	*	-	*	*
Badger	3.4 (336,2006)	2.9 (94,2006)	2.3 (1767,2006)	3 (2004,2006)	3 (281,2006)	2.6 (22,2006)	4.6 (1.3,2006)	2.5 (216,1996)	1.2 (0.7,1996)	3 (26,2006)	2.6 (49,1996)	2.6 (3,1996)	-	2.3 (12,2006)	2.8 (8.7,2006)	1.9 (27,1996)	4.8 (0.1,2006)	4.7 (5,2006)	2.5 (3.2,2006)	2.5 (5.7,2006)	3.1 (0.5,2006)	2.6 (17,2006)	2.6 (100,2006)
	3.2 - 4.9 (2006)	1.7 - 3 (2006)	1.7 - 2.4 (2006)	2.2 - 3.2 (2006)	2.3 - 3.4 (2006)	*	*	1.9 - 2.4 (1996)	*	1.8 - 2.9 (2006)	1.9 - 2.7 (2006)	1.5 - 2.8 ('06)	*	1.2 (1996)	1.9 - 3.5 (2006)	1.4 - 1.7 (1996)	*	3.9 - 4.8 (2006)	2 - 3.2 (2006)	2.4 - 3.4 (2006)	*	2 - 3.6 (2006)	1.8 - 3.1 (2006)
	*	0.1 - 3 (2006)	0.5 - 3 (2006)	0.7 - 3.6 (2006)	*	-	*	0.3 - 2.7 (2006)	-	*	*	0.2 - 3.6 ('06)	*	-	*	*	-	3.7 - 4.8 (2006)	*	0.2 - 2.8 (2006)	-	*	0 - 2.9 (2006)
Bank vole	326 (2.6,2002)	178 (0.3,2000)	40 (12,1990)	41 (44,2003)	45 (1.8,2002)	41 (0.1,2003)	41 (0.03,2003)	41 (0.2,2003)	-	33 (0.01,2003)	40 (0.1,2003)	-	-	41 (0.004,2003)	238 (0.01,2002)	27 (0.2,2004)	-	-	-	7 (0.001,1987)	11 (0.7,2004)	117 (0.1,2002)	223 (4.5,2002)
	15 - 920 (2003)	24 - 1605 (1987)	19 - 534 (2000)	18 - 211 (2003)	0.3 - 21 (1995)	*	*	*	*	*	*	*	*	*	*	5.6 - 370 (1986)	-	*	*	*	1.7 - 6.6 (2004)	*	108 - 220 (2002)
	*	0.3 - 1605 (1987)	0.6 - 1069 (1994)	1.3 - 1367 (2003)	0.2 - 1235 (1994)	-	*	*	-	*	*	*	*	-	*	0.06 - 370 (1986)	-	*	-	*	-	*	7 - 2011 (2003)
Barbastelle	-	-	-	-	-	-	-	-	-	-	-	-	-	-	-	-	-	-	-	-	-	-	-
	*	*	*	*	*	-	*	*	-	*	*	-	-	*	-	*	-	*	-	*	-	*	*
	*	*	*	*	*	-	-	*	-	-	*	*	-	-	*	-	-	-	-	*	-	-	*
Bechsteins bat	329 (0.2,2011)	-	329 (0.02,0)	329 (0.04,2011)	329 (0.02,2011)	329 (0.004,2011)	-	-	-	-	-	-	-	-	-	-	-	-	-	-	-	-	329 (0.001,2011)
	*	*	35 - 329 (2011)	8.9 - 329 (2011)	*	-	-	-	-	-	-	-	-	*	*	*	-	-	-	-	*	-	*
	*	*	*	0.9 - 329 (2011)	-	-	*	*	-	-	-	-	-	-	*	-	-	-	-	-	-	-	*
Brandts bat	1.7 (9.2,1990)	1.7 (2,1990)	1.7 (21,1990)	1.7 (47,1990)	1.7 (5.2,1990)	1.7 (0.6,1990)	-	1.7 (3.5,1990)	-	1.7 (6.7,1990)	1.7 (3.5,1990)	1.7 (0.7,1990)	-	1.7 (0.04,1990)	-	1.7 (0.5,1990)	-	-	-	-	-	1.7 (0.8,1990)	1.7 (7.3,1990)
	1.3 - 1.7 (1990)	0.7 - 1.7 (1990)	1.1 - 1.7 (1990)	1.1 - 1.7 (1990)	*	-	*	0.4 - 1.7 (1990)	-	1.2 - 1.7 (1990)	0.6 - 1.7 (1990)	-	-	*	*	-	-	*	-	-	-	*	1.4 - 1.7 (1990)
	*	*	0.2 - 1.7 (1990)	0.3 - 1.7 (1990)	*	-	*	*	-	-	*	*	*	-	*	-	-	-	-	*	-	-	*
Brown hare	10 (421,2006)	10 (123,1997)	16 (2774,1997)	6.2 (2267,2006)	7 (325,2006)	19 (40,1997)	12 (6.3,1984)	2.1 (221,1997)	13.8 (0.7,1997)	3.3 (26,2006)	2.6 (50,1997)	2.2 (3.4,1997)	-	10 (14,1997)	1.2 (8.9,2006)	14 (33,1997)	0.5 (0.13,2006)	0.6 (5,2006)	5.3 (3.7,2006)	2 (5.7,2006)	4.1 (1.2,2004)	16 (28,1997)	11 (130,2006)
	6.7 - 8.3 (2006)	7.3 - 8.8 (2006)	14 - 15 (1997)	2.8 - 3.6 (2006)	1.5 - 2 (2006)	*	9 - 14 (1984)	1.5 - 2 (1997)	*	2.4 - 4 (2006)	2.1 - 3.2 (2006)	2.5 - 4.6 (2006)	*	15 (1997)	0.4 - 1.8 (2006)	12 (1997)	-	0.5 - 1 (2006)	3 - 6.7 (2006)	0.9 - 1.4 (2006)	1.7 - 6.6 (2004)	11 - 12 (1997)	5.6 - 8.2 (2006)
	*	0.2 - 3.9 (2006)	3.7 - 9.7 (2006)	0.4 - 2.7 (2006)	*	-	0.1 - 16 (1990)	0.2 - 2.1 (2006)	-	*	*	0.1 - 3.7 (2006)	*	-	0.2 - 3.7 (1990)	*	-	0.4 - 0.5 (2006)	-	0.3 - 4.6 (2006)	-	*	0 - 0.4 (2006)
Brown long-eared bat	1.5 (64.91,1990)	1.7 (155,1987)	1.4 (293,1990)	1.5 (379,1990)	1.5 (44,1990)	1.4 (9.2,1990)	-	1.6 (24,1987)	2.7 (0.3,2009)	1.6 (84,1987)	1.7 (57,1987)	1.6 (1.9,1987)	1.7 (0.3,1987)	1.7 (1.4,1990)	-	1.5 (8.2,1990)	-	-	-	-	-	1.5 (5.4,1990)	1.5 (29,1990)
	0.7 - 1.7 (1990)	1.4 - 1.8 (1987)	1.1 - 1.4 (1990)	1.1 - 1.5 (1990)	1.2 - 1.7 (1987)	-	*	1.2 - 1.6 (1987)	*	1.1 - 1.6 (1987)	1.1 - 1.7 (1987)	0.6 - 1.5 (1989)	0.02 - 1.7 (1987)	*	*	*	-	*	-	*	*	0 - 1.4 (1990)	1.1 - 1.5 (1990)
	*	0.8 - 1.7 (1987)	0.3 - 1.5 (1990)	0.4 - 1.7 (1990)	*	-	*	*	-	0.3 - 1.6 (1987)	0.3 - 1.7 (1987)	*	*	-	*	*	-	-	-	*	-	*	*
Chinese muntjac	63 (25,2002)	64 (125,2002)	64 (9.2,2002)	64 (7.2,2002)	64 (11,2002)	64 (0.7,2002)	64 (0.005,2002)	-	64 (0.004,2002)	64 (0.2,2002)	64 (0.2,2002)	-	-	64 (0.03,2002)	-	64 (0.2,2002)	-	-	-	-	-	64 (0.2,2002)	64 (1.4,2002)
	39 - 62 (2002)	54 - 64 (2002)	14 - 63 (2002)	14 - 64 (2002)	26 - 64 (2002)	*	*	*	*	*	*	*	-	*	*	*	-	*	-	*	*	*	21 - 64 (2002)
	*	36 - 64 (2002)	6.1 - 57 (2002)	*	12 - 64 (2002)	-	*	*	-	*	*	*	-	-	*	-	-	-	-	*	-	*	*
Chinese water deer	30 (0.8,1991)	-	30 (0.8,1991)	30 (0.2,1991)	-	30 (0.01,1991)	-	-	30 (0.4,1991)	-	30 (0.05,1991)	-	-	-	-	30 (0.03,1991)	-	-	-	-	-	-	30 (0.003,1991)
	*	*	11 - 30 (1991)	*	*	-	-	-	*	*	-	-	-	-	*	*	-	*	-	*	*	-	*
	*	*	0.7 - 30 (1991)	*	*	-	-	-	-	-	-	-	-	-	-	-	-	-	-	-	-	-	*
Common dormouse	-	235 (0.2,2007)	-	-	-	-	-	-	-	-	-	-	-	-	-	-	-	-	-	-	-	-	-
	*	37 - 235 (2007)	*	*	*	-	-	*	*	*	*	*	-	*	*	*	-	-	*	*	*	*	*
	*	*	0.4 - 235 (2007)	*	-	-	-	*	-	-	-	*	-	-	-	-	-	-	-	*	-	-	*
Common rat	123 (0.5,2002)	195 (0.03,2002)	209 (0.3,2002)	222 (0.6,2002)	156 (0.2,2002)	-	-	-	-	-	-	-	-	-	238 (0.01,2002)	24 (0.2,2004)	-	-	-	6.6 (0.001,0)	11.3 (0.71,2004)	238 (0.03,'02)	236.6 (4.2,2002)
	10 - 122 (2003)	*	43 - 238 (2002)	16 - 238 (2002)	*	*	*	*	*	*	*	*	*	*	*	*	*	*	*	*	1.7 - 6.6 (2004)	*	116 - 238 (2002)
	*	*	*	0.1 - 6.6 (2004)	*	-	*	*	-	*	*	*	*	-	*	*	-	*	*	*	-	*	13 - 238 (2002)
Common shrew	310 (2.8,2004)	786 (1.3,2004)	79 (13,1990)	134 (49,2003)	633 (3.2,2005)	3.8 (0.2,1972)	5.8 (0.03,0)	582 (1.4,2005)	-	250 (0.4,2004)	372 (1.8,2005)	886 (0.1,2004)	-	523 (0.1,2005)	1477 (0.01,2005)	489 (0.1,2004)	-	579 (0.01,2004)	398 (0.2,2004)	1306 (0.2,2004)	1382 (0.01,2002)	495 (0.1,2002)	1288 (4.55,2002)
	66 - 340 (2003)	201 - 696 (2005)	25 - 139 (2003)	76 - 237 (2003)	48 - 716 (2005)	*	*	134 - 700 (2005)	*	*	56 - 353 (2004)	87 - 850 (2004)	*	*	*	*	*	*	98 - 3800 (2005)	605 - 1500 (2004)	*	*	615 - 1257 (2002)
	0.1 - 1309 (1986)	*	0.1 - 3.7 (1997)	16 - 570 (2003)	*	-	*	3 - 1067 (2005)	-	*	9.9 - 509 (2005)	*	*	*	*	*	-	*	-	*	-	*	75 - 1382 (2002)
Coypu	-	-	-	-	-	-	-	-	-	-	-	-	-	-	-	-	-	-	-	-	-	-	-
	*	*	*	*	*	-	-	-	*	-	-	-	-	-	*	*	-	*	-	*	-	*	*
	*	*	*	*	*	-	-	-	-	-	-	-	-	-	*	-	-	-	-	*	-	-	*
Daubentons bat	1.3 (26,1990)	2.2 (37,1987)	1.1 (109,1990)	1.2 (111,1990)	1.3 (12,1990)	1 (3.6,1990)	-	1.9 (4.4,1987)	2.4 (0.01,1987)	2.3 (39,1987)	2.2 (13,1987)	2.4 (0.07,1987)	2.4 (0.3,1987)	1.2 (0.5,1990)	-	1.4 (4,1990)	-	-	-	-	-	1 (3.7,1990)	1 (16,1990)
	0.9 - 1.4 (1990)	1.5 - 2.3 (1987)	0.8 - 1.1 (1990)	0.8 - 1.2 (1990)	1.1 - 2.4 (1987)	*	*	0.4 - 1.9 (1987)	*	1.6 - 2.3 (1987)	1.3 - 2.2 (1987)	*	0.03 - 2.4 (1987)	*	*	*	-	*	-	*	*	1 (1990)	0.7 - 1.1 (1990)
	*	0.6 - 2.4 (1987)	0.2 - 1 (1990)	0.3 - 1.2 (1990)	*	-	-	*	-	0.3 - 2.4 (1987)	0.1 - 2.4 (1987)	*	*	-	*	*	-	*	-	*	-	*	*
Fallow deer	41 (12,1994)	40 (14,1994)	46 (1.8,1994)	46 (4.2,1994)	45 (0.5,1994)	-	-	46 (0.3,1994)	-	43 (0.1,1994)	46 (0.3,1994)	-	-	-	-	41 (0.02,1994)	-	-	-	-	-	40 (0.01,1994)	41 (0.03,1994)
	27 - 41 (1994)	32 - 41 (1994)	6.8 - 43 (1994)	11 - 44 (1994)	*	*	*	*	*	*	*	-	-	*	*	*	-	*	-	*	*	*	4.6 - 41 (1994)
	*	*	3.4 - 42 (1994)	0.3 - 45 (1994)	*	-	-	*	-	*	*	*	*	-	-	*	-	-	-	*	-	*	*
Fat dormouse	235 (0.73,2001)	235 (0.14,2001)	235 (0.056,0)	235 (0.052,0)	235 (0.002,0)	-	-	-	-	-	-	-	-	-	-	-	-	-	-	-	-	-	-
	166 - 235 (2001)	-	15 - 235 (2001)	17 - 235 (2001)	*	-	-	-	-	-	-	-	-	-	-	-	-	-	-	-	-	-	*
	-	-	2.3 - 235 (2001)	*	-	-	-	-	-	-	-	-	-	-	-	-	-	-	-	-	-	-	*
Feral cat	13 (0.004,1983)	-	13 (0.01,1983)	6 (0.01,1977)	6 (0.8,1977)	-	-	-	-	-	-	-	-	13 (0.01,1983)	103 (0.1,1979)	34 (0.2,1977)	6 (0.07,1977)	6 (2.8,1977)	6.2 (0.7,1977)	16 (0.4,1977)	-	111 (1.8,1979)	110 (0.3,1979)
	*	*	*	*	6 (1977)	-	-	*	-	*	*	*	-	-	30 - 153 (1979)	*	-	5.6 - 6 (1977)	5.7 - 6 (1977)	*	*	14 - 75 (1983)	*
	*	*	*	0 - 13 (1983)	-	-	-	*	-	*	*	*	-	-	*	-	-	-	*	*	-	*	1.2 - 106 (1981)
Feral ferret	-	-	-	-	-	-	-	-	-	-	-	-	-	-	-	-	-	-	-	-	-	-	-
	*	*	*	*	*	-	-	*	-	*	*	*	-	-	*	*	-	*	-	*	-	*	*
	-	*	*	*	*	-	-	*	-	*	*	*	*	-	*	*	-	*	-	*	-	-	*
Feral goat	2.5 (4.9,1979)	3.3 (7.4,1979)	2.2 (0.3,1979)	2.1 (2.1,1979)	2.4 (42,1978)	2 (0.1,1978)	-	2.1 (69,1979)	-	3.8 (32,1979)	3.3 (50,1979)	2.8 (24,1979)	8.3 (1.9,1979)	1.5 (14,1978)	1.3 (0.1,1978)	2 (1.1,1978)	1.3 (0.01,1978)	1.3 (0.1,1978)	1.3 (2.9,1978)	1.3 (0.3,1978)	1.3 (0.1,1978)	4 (0.1,1991)	2.1 (0.05,1991)
	-	2.6 - 7.7 (1979)	-	0.2 - 1.5 (1979)	1.8 - 2.6 (1978)	-	-	1.2 - 2.1 (1979)	-	2.8 - 3.4 (1979)	2.9 - 4 (1979)	1.7 - 2.8 (1979)	10 - 11 (1979)	-	*	0.02 - 0.9 (1991)	*	-	1.3 (1978)	-	-	-	-
	*	0.4 - 8.2 (1979)	*	*	0.9 - 2.2 (1978)	-	-	0.6 - 2.5 (1979)	-	*	*	*	*	-	*	*	-	-	-	*	-	-	-
Feral sheep	105 (2,1979)	76 (3.3,1979)	101 (0.23,1979)	101 (1.4,1979)	78 (3.2,1979)	-	-	99 (37,1979)	-	728 (12,1979)	78 (18,1979)	96 (21,1979)	24 (1.3,1979)	105 (0.1,1979)	-	-	-	-	-	-	-	105 (0.01,1979)	-
	*	10 - 40 (1979)	-	11 - 105 (1979)	-	-	-	63 - 99 (1979)	-	70 - 87 (1979)	58 - 69 (1979)	-	21 - 24 (1979)	-	-	*	-	*	-	-	-	-	-
	*	5.3 - 55 (1979)	*	*	*	-	-	19 - 105 (1979)	-	*	*	*	*	-	-	-	-	-	-	*	-	-	-
Field vole	576 (2.4,2003)	5260 (17,1997)	34 (12,1990)	20 (44,2003)	1929 (3,1997)	9 (0.1,2003)	8.83 (0.03,2003)	3081 (5.7,1997)	-	4039 (1.3,1997)	3388 (8.5,1997)	3162 (6,1997)	-	3022 (0.03,1997)	-	88 (0.2,2004)	3048 (0.01,1997)	-	-	69 (0.001,2004)	69 (0.7,2004)	1625 (0.1,1997)	397 (0.4,2000)
	286 - 452 (2003)	758 - 5812 (1997)	11 - 541 (2000)	5.6 - 236 (2003)	233 - 17234)	*	*	621 - 5895	*	349 - 3048	730 - 3048 (1997)	583 - 3652	*	*	*	185 - 3048 (1997)	*	*	*	*	17 - 69 (2004)	*	3.9 - 8.8 (2003)
	*	187 - 7476 (1997)	0.2 - 8.5 (1999)	0.5 - 14 (2003)	*	-	*	*	-	*	*	*	*	*	*	*	-	*	*	*	-	*	*
Greater horseshoe bat	-	-	-	-	-	-	-	-	-	-	-	-	-	-	-	-	-	-	-	-	-	-	-
	*	*	*	*	*	-	*	*	-	*	*	*	-	-	*	-	-	*	*	*	*	*	*
	-	*	*	*	*	-	*	*	-	-	*	*	-	-	-	-	-	-	-	*	-	-	*
Greater mouse-eared bat	-	-	-	-	-	-	-	-	-	-	-	-	-	-	-	-	-	-	-	-	-	-	-
	*	-	*	*	-	-	-	-	-	-	-	-	-	-	-	-	-	-	-	-	-	*	*
	-	-	*	*	-	-	-	-	-	-	-	-	-	-	-	-	-	-	-	-	-	-	-
Grey long-eared bat	-	-	-	-	-	-	-	-	-	-	-	-	-	-	-	-	-	-	-	-	-	-	-
	*	-	*	*	*	-	-	-	-	-	-	-	-	-	*	-	-	-	-	-	-	*	*
	-	-	*	*	-	-	-	-	-	-	-	-	-	-	*	-	-	-	-	-	-	-	*
Grey squirrel	70 (6.4,1998)	80 (118,1997)	90 (2.2,1998)	81 (6,1997)	82 (9,1997)	87 (0.6,1997)	82 (0.01,1997)	26 (0.3,1998)	169.3 (0.03,0)	83 (0.6,1997)	146 (0.6,1997)	26 (0.04,1998)	-	124 (0.1,1997)	-	76 (0.3,1997)	-	162 (0.03,1990)	-	-	-	79 (0.1,1997)	94 (0.7,1997)
	28 - 107 (1997)	59 - 80 (1997)	18 - 89 (1997)	11 - 82 (1997)	31 - 82 (1997)	*	*	4.3 - 20 (1998)	*	6.3 - 26 (1998)	4.2 - 26 (1998)	5 - 26 (1998)	*	*	*	*	-	*	*	*	*	*	21 - 88 (1997)
	*	22 - 45 (1999)	9.1 - 99 (1997)	3.1 - 81 (1998)	11 - 82 (1997)	-	*	*	-	*	*	*	*	-	*	*	-	-	*	*	-	*	*
Harvest mouse	2.7 (0.2,1996)	-	3.3 (8.5,1990)	3.2 (0.4,1990)	3 (0.1,1990)	2.6 (0.001,1996)	-	-	-	-	-	-	-	-	-	3.5 (0.02,1990)	-	-	-	-	-	3.5 (0.02,1990)	3.5 (0.03,1990)
	*	*	1.6 - 3.2 (1990)	0.3 - 3 (1994)	*	*	*	-	*	*	*	*	-	*	*	*	-	*	-	*	*	*	*
	*	*	0.1 - 2.8 (1996)	0 - 2.5 (1996)	*	-	*	-	-	-	-	*	-	-	*	-	-	*	-	*	-	*	*
Hedgehog	34 (18,2002)	27.1 (2.65,2002)	49 (38,2002)	35 (736,2002)	43 (16,2002)	66 (8.4,2002)	31 (0.4,2002)	25 (7.4,2002)	-	27 (0.5,1989)	30 (1.7,2002)	-	-	56 (0.2,2002)	-	43 (0.4,2002)	-	-	-	-	-	40 (1.1,2002)	50 (4.7,2002)
	13 - 51 (2002)	4.4 - 22 (2002)	15 - 58 (2002)	20 - 33 (2002)	21 - 76 (2002)	*	0.1 - 45 (2002)	5.8 - 25 (2002)	*	*	2.9 - 21 (2002)	*	*	25 - 90 (2002)	*	12 - 74 (1979)	-	*	*	*	*	9 - 29 (2002)	11 - 66 (2002)
	*	*	5.3 - 66 (2002)	6.7 - 29 (2002)	*	*	*	0.2 - 67 (1989)	-	*	*	*	*	*	*	*	-	*	*	*	-	*	0.5 - 100 (1979)
House mouse	68 (0.1,1996)	-	0 (1.5,1996)	23 (0.1,1997)	680 (0.8,1967)	0 (0.001,1997)	-	-	700 (0.01,1967)	-	-	-	-	-	700 (0.01,1967)	-	-	-	-	700 (0.03,1967)	-	-	600 (0.009,1967)
	*	*	1.2 - 3.1 (1996)	*	669 - 700 (1967)	-	*	*	*	*	*	*	-	-	*	-	-	*	-	*	*	*	*
	*	*	0 - 3.5 (1997)	0 - 4.7 (1996)	44 - 700 (1967)	-	*	*	-	*	*	*	*	-	*	-	-	-	*	*	-	-	*
Leislers bat	5 (9.1,1994)	6.3 (0.4,1994)	5.7 (8.9,1994)	6 (11,1994)	6.2 (1.1,1994)	6.7 (0.01,1994)	-	6.7 (0.04,1994)	-	-	-	-	-	-	6.7 (0.3,1994)	6.6 (0.6,1994)	-	6.7 (0.01,1994)	6.7 (0.1,1994)	6.7 (0.01,1994)	6.7 (0.2,1994)	6.3 (1.7,1994)	6.5 (10,1994)
	4 - 5.1 (1994)	*	2.4 - 5.5 (1994)	4.4 - 5.9 (1994)	*	-	-	-	*	-	*	-	-	-	-	*	-	-	-	-	-	*	4.2 - 6.7 (1994)
	*	*	0.2 - 4.4 (1994)	0.4 - 6.7 (1994)	-	-	-	*	-	*	*	*	-	-	-	-	-	-	-	*	-	*	0.8 - 5.5 (1994)
Lesser horseshoe bat	-	-	-	-	-	-	-	-	-	-	-	-	-	-	-	-	-	-	-	-	-	-	-
	*	*	*	*	*	*	-	*	-	*	*	*	-	*	*	*	-	*	-	*	*	*	*
	-	*	*	*	*	-	*	*	-	-	*	*	-	-	*	-	-	-	-	*	-	-	*
Lesser white-toothed shrew	1969 (1,1997)	1969 (0.2,1997)	1969 (4.7,1997)	1969 (1.3,1997)	1969 (0.7,1997)	-	-	1969 (0.02,1997)	-	1969 (0.7,1997)	1969 (4.3,1997)	-	-	1969 (0.1,1997)	1969 (0.2,1997)	1969 (0.2,1997)	-	1969 (0.4,1997)	1969 (4,1997)	1969 (1.9,1997)	1969 (0.1,1997)	1969 (0.2,1997)	1969 (0.5,1997)
	-	-	1935 - 1969 (1997)	-	-	-	-	-	-	-	-	-	-	-	-	-	-	-	1380 - 1970	-	-	-	-
	-	-	*	-	-	-	-	-	-	-	*	-	-	-	-	-	-	-	*	-	-	-	-
Mole	515 (0.01,1983)	500 (0.01,1983)	494 (0.2,1982)	594 (0.2,1983)	550 (0.02,1983)	600 (0.1,1990)	-	-	-	-	-	-	-	-	-	510 (0.001,1983)	-	-	-	-	-	-	-
	*	67 - 518 (1983)	30 - 531 (1984)	26 - 556 (1983)	*	*	*	*	*	*	*	*	*	*	*	*	*	*	*	*	*	*	*
	*	*	0.7 - 585 (1987)	*	*	-	*	*	-	*	*	*	*	-	*	*	-	*	*	*	-	*	*
Mountain hare	-	6.3 (2.3,1971)	6.3 (0.2,1971)	6.3 (0.1,1971)	6.3 (0.6,1971)	-	-	4.1 (0.01,1961)	-	6.5 (0.7,1971)	6.4 (1.6,1971)	-	6 (0.002,1961)	-	-	-	-	-	-	-	-	-	-
	*	2.3 - 6.3 (1971)	*	*	2.5 - 6.3 (1971)	-	-	0.04 - 3.8 (1961)	-	2 - 6.3 (1971)	0.9 - 26 (1971)	*	0.01 - 6 (1961)	*	-	*	-	-	-	-	-	-	*
	-	0.1 - 6.3 (1971)	*	*	*	-	-	*	-	0 - 58 (1971)	0 - 31 (1961)	*	0 - 14 (1961)	*	*	*	-	-	-	-	-	-	*
Nathusius pipistrelle	-	-	-	-	-	-	-	-	-	-	-	-	-	-	-	-	-	-	-	-	-	-	-
	*	*	*	*	*	-	-	-	*	-	*	-	-	*	*	*	-	-	*	*	*	*	*
	*	*	*	*	*	-	-	*	-	*	*	*	-	-	-	-	-	-	-	*	-	*	*
Natterers bat	3.3 (15,1990)	19 (15,2009)	2.2 (42,1990)	1.9 (67,1990)	3.1 (7.6,1990)	2.6 (2.4,1990)	-	1.8 (1.1,1990)	24 (0.3,2009)	9.4 (2.2,1990)	17 (3.4,2009)	-	-	17 (0.3,2009)	-	1.8 (1.6,1990)	-	-	-	-	-	1.8 (1.3,1990)	2.4 (8.4,1990)
	2.9 - 10 (1990)	16 - 22 (2009)	1.3 - 2.9 (1990)	1.3 - 3.2 (1990)	*	*	*	*	*	0.6 - 1.8 (1990)	2.5 - 24 (2009)	*	*	-	*	*	-	*	-	*	*	*	1.5 - 3.7 (1990)
	*	*	0.8 - 7.4 (1990)	0.5 - 10 (1990)	*	-	*	*	-	*	*	*	*	-	*	*	-	-	-	*	-	*	*
Noctule	1.5 (11,1990)	1.5 (2.7,1990)	1.5 (55,1990)	1.5 (55,1990)	1.5 (5.5,1990)	1.5 (2.2,1990)	-	-	-	1.5 (0.2,1990)	1.5 (0.1,1990)	-	-	1.5 (0.3,1990)	-	1.5 (1.6,1990)	-	-	-	-	-	1.5 (3.1,1990)	1.5 (14,1990)
	1 - 1.5 (1990)	*	1 - 1.5 (1990)	0.9 - 1.5 (1990)	*	*	*	*	*	*	*	*	-	*	*	*	*	*	-	*	*	1.5 (1990)	1.2 - 1.5 (1990)
	*	*	0.2 - 1.5 (1990)	0.4 - 1.5 (1990)	*	-	*	*	-	*	*	*	*	-	*	-	-	-	-	*	-	*	*
Orkney vole	-	12396 (0.4,1990)	39 (18,1990)	47 (191,1990)	27427 (164,1990)	-	-	27408 (1.3,1990)	11486 (1,1990)	6263 (9,1990)	6273 (42,1990)	6252 (49,1990)	-	13074 (0.1,1990)	12132 (1.6,1990)	12866 (1.9,1990)	18563 (0.03,1990)	11192 (0.8,1990)	11647 (0.6,1990)	12481 (0.2,1990)	13750 (0.004)	11005 (1.2)	11368 (1.1,1990)
	-	-	-	8527 - 9112	-	-	-	-	-	-	-	-	-	-	-	-	-	-	-	-	-	-	-
	-	-	-	*	-	-	-	-	-	-	-	-	-	-	-	-	-	-	-	-	-	-	-
Otter	-	-	4.4 (1.2,1988)	4.4 (6.7,1988)	4.4 (65,1988)	4.4 (1.9,1988)	4.4 (0.02,1988)	4.4 (2.4,1988)	4.4 (0.1,1988)	4.4 (8.9,1988)	4.4 (34,1988)	4.4 (8,1988)	-	4.4 (0.3,1988)	4.4 (6.3,1988)	4.4 (1.3,1988)	4.4 (27,1988)	4.4 (1.3,1988)	4.4 (11,1988)	4.4 (4.5,1988)	4.4 (0.6,1988)	4.4 (1.4,1988)	4.4 (2.3,1988)
	*	*	*	0.9 - 4.4 (1988)	1.7 - 4.4 (1988)	1.4 - 4.4 (1988)	*	1.1 - 4.4 (1988)	*	1.6 - 4.4 (1988)	1.6 - 4.4 (1988)	1 - 4.4 (1988)	*	2.5 - 4.4	2 - 4.4 (1988)	*	3.9 - 4.4 (1988)	2.5 - 4.4 (1988)	4 - 4.4 (1988)	3.5 - 4.4 ('88)	*	2.1 - 4.4 (1988)	2.5 - 4.4 (1988)
	*	*	*	*	1.5 - 4.4 (1988)	0.7 - 4.4 (1988)	*	*	-	0.3 - 4.4 (1988)	1.2 - 4.4 (1988)	0.5 - 4.4 (1988)	*	*	*	*	-	*	*	*	-	*	*
Park cattle	37 (0.4,1981)	37 (0.01,1981)	-	37 (0.3,1981)	37 (0.4,1981)	37 (0.03,1981)	-	37 (0.1,1981)	-	37 (0.1,1981)	37 (0.1,1981)	-	-	-	-	-	-	-	-	-	-	-	37 (0.02,1981)
	27 - 37 (1981)	-	*	2.9 - 37 (1981)	-	-	-	-	-	-	-	-	-	-	-	-	-	-	-	-	-	-	-
	-	-	*	*	-	-	-	-	-	-	-	-	-	-	-	-	-	-	-	-	-	-	-
Pine marten	0.4 (82,1998)	0.4 (517,1998)	0.3 (66,1998)	0.4 (178,1998)	0.4 (83,1998)	0.2 (0.1,1998)	-	0.4 (83,1998)	0.4 (0.3,1998)	0.4 (984,1998)	0.4 (105,1998)	0.4 (37,1998)	0.5 (1.6,1989)	0.5 (3.5,1998)	0.2 (5.2,1998)	0.4 (37,1998)	-	0.4 (0.03,1998)	0.25 (0.67,'98)	0.24 (0.13,'98)	0.26 (0.27,1998)	0.33 (1.66,'98)	0.36 (5.48,1998)
	0.3 - 0.4 (1998)	0.3 - 0.4 (1998)	0.2 - 0.3 (1998)	0.3 - 0.4 (1998)	0.3 - 0.4 (1998)	-	-	0.2 - 0.4 (1998)	*	0.3 - 0.4 (1998)	0.2 - 0.4 (1998)	0.2 - 0.4 (1998)	0.2 - 0.5 (1998)	0.36 - 0.46	0.1 - 0.4 (1998)	0.2 - 0.4 (1998)	-	*	0.1 - 0.3 ('98)	*	-	*	0.1 - 0.2 (1998)
	*	0.1 - 0.4 (1998)	0.1 - 0.2 (1998)	0.1 - 0.3 (1998)	*	-	-	0.1 - 0.4 (1998)	-	0.1 - 0.4 (1998)	0.1 - 0.4 (1989)	*	0.1 - 0.6 (1998)	-	0.1 - 0.5 (1998)	*	-	-	-	*	-	-	*
Pipistrelle	15 (101,1990)	17 (228,1987)	15 (455,1990)	15 (575,1990)	16 (72,1987)	13 (9.8,1990)	-	17 (24,1987)	8.1 (0.6,2009)	17 (109,1987)	17 (67,1987)	16 (3.8,1987)	18 (0.3,1987)	15 (2.6,1987)	18 (0.5,1987)	16 (13,1987)	18 (0.1,1987)	-	18.2 (0.03,'87)	18.2 (0.08,'87)	-	15.7 (15.8,'87)	15.53 (77.1,1987)
	9.4 - 15 (1987)	13 - 17 (1987)	11 - 14 (1990)	12 - 15 (1990)	12 - 18 (1987)	*	*	12 - 17 (1987)	*	12 - 17 (1987)	11 - 17 (1987)	4.6 - 17 (1987)	-	*	*	8.5 - 14 (1990)	-	*	*	*	*	11 - 17 (1987)	13 - 16 (1987)
	*	8.9 - 18 (1987)	4.5 - 13 (1990)	5.1 - 14 (1990)	*	-	*	*	-	3.6 - 18 (1987)	2.7 - 18 (1987)	*	*	*	*	*	-	*	*	*	-	*	9.3 - 18 (1987)
Polecat	0.8 (2830,1996)	1.1 (1933,1996)	0.6 (11333,1996)	0.9 (16122,1996)	0.9 (3212,1996)	0.8 (264,1996)	0.3 (8.7,1996)	1.4 (3554,1996)	1 (4.4,1996)	1.3 (473,1996)	1.4 (1015,1996)	1.4 (635,1996)	1.4 (256,1996)	1 (180,1996)	0.8 (128,1996)	1 (278,1996)	1.1 (5.6,1996)	0.1 (61,1996)	0.6 (28,1996)	1 (359,1996)	0.9 (98,1996)	0.6 (551,1996)	0.5 (2282,1996)
	0.7 (1996)	1.1 (1996)	0.5 (1996)	1 (1996)	1.1 (1996)	1.1 (1996)	0.2 (1996)	1.4 (1996)	-	1.4 - 1.5 (1996)	1.4 (1996)	1.3 - 1.4 (1996)	-	-	0.7 - 0.9 (1996)	1.1 (1996)	-	0.6 (1996)	0.8 (1996)	0.9 - 1 (1996)	0.9 - 1 (1996)	0.5 (1996)	0.5 (1996)
	1.3 (1996)	0.8 - 1.2 (1996)	0.4 - 0.5 (1996)	1 - 1.1 (1996)	1 - 1.4 (1996)	-	*	1.3 - 1.4 (1996)	-	-	0.5 - 1.4 (1996)	0.6 - 1.4 (1996)	1.2 - 1.3 (1996)	-	1 - 1.3 (1996)	-	-	-	-	0.9 - 1.2 (1996)	-	*	0.2 - 0.3 (1996)
Pygmy shrew	14 (0.4,1997)	3.1 (0.1,2000)	2.9 (9.9,1990)	15 (0.8,1972)	8.7 (0.3,2000)	0.1 (0.1,1972)	-	-	-	-	-	-	-	-	-	2.9 (0.02)	-	-	-	-	-	2.9 (0.02,1990)	2.8 (0.03,2000)
	2 - 218 (1972)	*	1.5 - 3.1 (1990)	0.3 - 2.5 (1994)	*	*	*	*	*	*	*	*	*	*	*	*	-	*	*	*	*	*	*
	0.1 - 1309 (1986)	*	0.1 - 3.1 (1996)	0 - 5.5 (1996)	*	-	*	*	-	*	*	*	*	*	*	*	-	*	-	*	-	*	*
Rabbit	20 (0.2,2004)	167 (0.3,1989)	4622 (0.6,1986)	4767 (1.2,1986)	4022 (0.4,1986)	5000 (0.02,1986)	-	170 (0.1,1989)	-	-	278 (0.04,1989)	-	-	5000 (0.01,1986)	5000 (0.2,1986)	987 (0.2,2004)	-	4931 (2.4,1986)	-	4984 (0.2,1986)	1008 (0.9,2004)	5000 (0.1,1986)	4184 (0.2,1986)
	12 - 20 (2004)	34 - 170 (1989)	16 - 1230 (1989)	4205 - 5000 (1986)	*	*	*	*	*	*	*	*	*	*	918 - 3115 (1988)	*	*	3958 - 5000	*	2095 - 5000	5 - 20 (2004)	*	*
	*	0.4 - 170 (1989)	26 - 3115 (1988)	0.3 - 20 (2004)	*	*	*	0.3 - 170 (1989)	-	*	*	*	*	*	1463 - 5000 ('86)	*	-	*	*	*	-	*	*
Red deer	8.7 (573,2008)	8.5 (2806,2009)	8.6 (149,2010)	7.8 (1020,2009)	7 (1989,2008)	5 (0.6,2006)	17 (8.8,2010)	9 (5992,2008)	6.9 (3.7,2010)	9.1 (3538,2009)	8.2 (6034,2008)	7 (4706,2008)	11 (4267,2010)	6.9 (463,2003)	4.5 (7.6,2002)	8 (849,2007)	3.2 (4.7,2000)	4.3 (46,2000)	6.4 (59,2003)	4.5 (24,2003)	5.6 (6.6,2003)	8.7 (8,2010)	9.7 (22,2010)
	7.1 - 8.6 (2008)	8 - 8.6 (2009)	5.9 - 8.5 (2010)	6.4 - 8 (2009)	6.5 - 6.8 (2006)	*	16 - 19 (2010)	8.9 - 9 (2008)	1.3 - 7.1 (2012)	9.1 - 9.2 (2009)	7.8 - 8 (2008)	6.5 - 6.7 (2008)	11 (2010)	5.2 - 5.3 (2003)	2.5 - 7.4 (2008)	7.1 - 8.6 (2009)	-	2.2 - 3.7 (2000)	4 - 6.6 (2003)	1.7 - 4.1 (2000)	1.5 - 5.8 (2006)	3.8 - 7.5 (2008)	4.3 - 11 (2010)
	*	5.4 - 8.8 (2010)	1.6 - 7.9 (2010)	2.3 - 8.9 (2009)	5.7 - 7 (2003)	-	*	8 - 8.9 (2009)	-	6.9 - 9.3 (2009)	6.1 - 8.1 (2008)	4.7 - 5.4 (2007)	11 (2010)	0.7 (2003)	*	0.9 - 1.2 (2000)	-	-	-	*	-	*	*
Red fox	2 (417,2006)	3.1 (223,1998)	1.42 (2713.6,1997)	2 (2230,2006)	2 (321,2006)	1.2 (39,1997)	2.14 (1.2,2006)	1.2 (222,1997)	1.2 (0.71,1997)	3.2 (45,1998)	1.6 (57,1998)	4.6 (31,1998)	-	1.7 (13,1998)	3.1 (8.7,2006)	1.3 (32,1997)	4.2 (0.21,2006)	3.6 (5,2006)	2.8 (3.2,2006)	2.3 (5.7,2006)	3.8 (0.6,2006)	1.4 (27,1997)	2.7 (130,2006)
	1.5 - 2.4 (2006)	2.7 - 3.8 (1998)	1.1 - 1.5 (1997)	1.5 - 2.3 (2006)	1.7 - 2.5 (2006)	*	*	0.8 - 1.3 (1997)	*	2.1 - 2.8 (2006)	0.9 - 2.1 (1998)	2.8 - 4.9 (1998)	*	1.17 (1997)	2.1 - 3.6 (2006)	1.2 - 2.1 (1997)	*	2.9 - 3.6 (2006)	1.3 - 2.3 (2006)	2 - 2.8 (2006)	*	1.2 - 1.7 (2006)	2.4 - 4.2 (2006)
	*	0.9 - 3.8 (1998)	0.4 - 2.3 (2006)	0.5 - 2.5 (2006)	*	-	*	0.1 - 1.5 (2006)	-	*	*	0.1 - 2.5 (2006)	*	*	*	*	-	2.7 - 3.6 (2006)	*	0.1 - 1 (2006)	-	*	0.8 - 16 (2004)
Red squirrel	77 (3.9,1998)	39 (37,1998)	30 (0.8,1995)	28 (1.4,1995)	35 (0.5,1995)	-	-	25 (0.7,1998)	-	32 (0.4,1998)	21 (0.5,1995)	26 (0.5,1998)	-	61 (0.02,1998)	223 (0.1,1993)	86 (0.1,1995)	-	245 (0.03,1996)	-	1901 (0.01,1994)	233 (0.03,1993)	161 (0.02,1996)	95 (0.2,1995)
	6.9 - 82 (1993)	19 - 47 (1998)	6.6 - 27 (1991)	6.8 - 43 (1997)	*	*	*	6.1 - 43 (1998)	*	6.2 - 26 (1998)	2.3 - 26 (1998)	4.6 - 26 (1998)	*	*	34 - 247 (1993)	*	-	15 - 230 (1996)	*	*	*	*	0.9 - 142 (2000)
	*	1.6 - 64 (1998)	0.1 - 86 (1987)	1.3 - 49 (1997)	0.2 - 26 (1998)	-	-	*	-	*	*	*	*	-	7.4 - 219 (1995)	*	-	-	-	4.1 - 230 (1996)	-	*	*
Red-necked wallaby	57.78 (0.43,1992)	-	-	-	-	-	-	-	-	-	-	-	-	-	-	58 (0.1,1992)	-	-	-	-	-	-	-
	*	-	*	*	-	-	-	-	-	-	*	*	-	-	-	-	-	-	-	-	-	-	-
	-	*	*	*	-	-	-	-	-	-	-	-	-	-	-	-	-	-	-	-	-	-	-
Roe deer	27.02 (29.07,2002)	27.8 (135.7,2002)	27.96 (9.34,2002)	28 (7.5,2002)	28 (12,2002)	28 (0.7,2002)	28 (0.01,2002)	25 (0.2,1994)	28 (0.004,2002)	27 (0.3,2002)	26 (0.7,1994)	-	-	27 (0.04,2002)	-	27 (0.2,2002)	-	-	-	-	-	28 (0.2,2002)	28 (1.5,2002)
	16 - 25 (1999)	23 - 28 (2002)	6.1 - 28 (2002)	5.7 - 27 (2002)	11 - 28 (2002)	*	*	4.4 - 25 (1994)	*	1.7 - 25 (1994)	7.1 - 25 (1994)	*	*	*	*	*	*	*	*	*	*	*	7.5 - 27 (2002)
	0.8 - 23 (1995)	9.3 - 27 (1998)	3 - 28 (2002)	0 - 34 (1980)	5.3 - 28 (2002)	-	*	*	-	*	*	*	*	*	*	*	-	*	*	*	-	*	*
Serotine	0.25 (4.48,1991)	0.26 (0.13,1991)	0.28 (105.6,1991)	0.3 (29,1991)	0.2 (1.3,1991)	0.2 (0.1,1991)	-	-	-	-	0.2 (0.01,1991)	-	-	0.2 (0.2,1991)	-	0.3 (0.2,1991)	-	-	-	-	-	0.2 (1.4,1991)	0.2 (8.5,1991)
	*	*	0.2 - 0.3 (1991)	0.2 - 0.3 (1991)	*	*	*	*	*	*	*	-	-	-	*	*	-	*	-	*	*	*	0.1 - 0.2 (1991)
	*	*	0.1 - 0.3 (1991)	*	*	-	*	*	-	-	-	*	-	-	*	-	-	-	-	*	-	*	*
Ship rat	-	-	-	162 (0.3,1996)	162 (0.3,1996)	-	-	-	-	162 (0.44,1996)	162 (0.12,1996)	-	-	-	162 (0.1,1996)	-	162 (0.07,'96)	162 (0.06,'96)	162 (0.2,1996)	-	-	-	-
	*	-	*	147 - 162 (1996)	-	-	-	-	-	-	-	-	-	-	*	-	-	-	-	*	-	*	*
	-	-	*	*	*	-	-	-	-	-	*	*	-	-	-	-	-	-	123 - 162 (1996)	*	-	*	*
Sika deer	2.5 (47,1997)	1.2 (241,1997)	1.1 (106,1997)	1.8 (190,1997)	1 (48,1997)	5.9 (1.3,1997)	12 (1.5,1993)	1.8 (209,1997)	0.2 (0.1,1998)	2.5 (30,1998)	2.3 (57,1998)	0.7 (17,1998)	2.5 (18,1997)	1.4 (8.7,1997)	0.3 (5.1,1997)	1.4 (7.5,1997)	12 (0.1,1993)	0.2 (0.7,1997)	0.2 (0.1,1997)	0.2 (45,1997)	0.2 (3.5,1997)	2.6 (3.5,1997)	1.5 (11,1997)
	1.4 - 3.1 (1997)	1 - 1.3 (1997)	0.4 - 1 (1997)	1.4 - 2.2 (1997)	0.3 - 0.8 (1997)	-	-	1.3 - 2 (1998)	-	0.5 - 1.5 (1998)	1.7 - 2.6 (1998)	0.5 - 0.7 (1998)	1.8 - 2.5 (1997)	0 - 0 (1998)	0.7 - 12 (1993)	0.5 - 0.6 (1998)	-	*	-	-	0.1 - 0.2 (1997)	-	1 - 1.2 (1997)
	*	0.1 - 0.5 (1997)	0.2 - 7.2 (1998)	0.8 - 3.6 (1997)	*	-	*	0.6 - 2.2 (1998)	-	0.1 - 1.3 (1998)	0.1 - 1.8 (1998)	*	*	-	*	-	-	-	-	0.1 - 0.3 (1997)	-	-	*
Skomer vole	2414 (0.01,1992)	-	-	2414 (0.2,1992)	2414 (2.5,1992)	-	-	-	-	-	-	-	-	2414 (0.04,1992)	2414 (0.1,1992)	-	2414 (0.1,1992)	-	2414 (0.1,1992)	2414 (0.1,1992)	2414 (0.03,1992)	-	-
	-	-	-	-	-	-	-	-	-	-	-	-	-	-	-	-	-	-	-	-	-	-	-
	-	-	-	-	-	-	-	-	-	-	-	-	-	-	-	-	-	-	-	-	-	-	-
Stoat	-	-	-	-	-	-	-	-	-	-	-	-	-	-	-	-	-	-	-	-	-	-	-
	*	*	*	*	*	*	*	*	*	*	*	*	*	*	*	*	*	*	*	*	*	*	*
	*	*	*	*	*	-	*	*	-	*	*	*	*	*	*	*	-	*	*	*	-	*	*
Water shrew	3 (0.2,2000)	3.1 (0.1,2000)	3 (8.4,1990)	3 (0.5,2000)	3.1 (0.2,2000)	-	-	-	-	-	-	-	-	-	-	2.9 (0.02,1990)	-	-	-	-	-	2.9 (0.02,1990)	2.9 (0.03,2000)
	*	*	1.6 - 3 (1990)	0.4 - 2.9 (1990)	*	-	*	*	*	*	*	*	*	*	*	*	-	*	*	*	*	*	*
	*	*	0.1 - 3 (1995)	*	*	-	*	*	-	*	*	*	*	-	*	*	-	*	-	*	-	*	*
Water vole	28.88 (0.4,2004)	479 (0.2,1999)	2161 (0.1,2004)	7039 (0.3,1998)	9 (0.4,2004)	0 (0.01,1999)	2.8 (0.001,1999)	2.7 (0.3,1999)	-	2.3 (0.4,1999)	182 (1.6,1999)	2.8 (1.8,1999)	2.8 (2,1999)	2.8 (0.02,1999)	-	3.5 (5.2,1999)	-	-	2610 (0.2,1998)	2555 (0.03,1998)	93 (0.7,2004)	-	377 (0.1,2004)
	14 - 24 (2004)	38 - 3532 (1999)	*	419 - 41923 (1999)	0.1 - 2.8 (1999)	*	*	0.1 - 2.5 (1999)	*	0.1 - 2.8 (1999)	0.1 - 1.7 (1999)	0.1 - 2.8 (1999)	0.1 - 2.8 (1999)	0.01 - 2.8	*	0.9 - 2.8 (1999)	-	*	-	*	12 - 48 (2004)	57 - 9139 (2000)	*
	*	26 - 2613 (1998)	17 - 167686	7.4 - 886 (1999)	*	-	*	*	-	*	0 - 1.9 (1999)	0 - 2.8 (1999)	0 - 2.8 (1999)	-	*	-	-	*	-	*	-	*	1 - 15160 (2000)
Weasel	253 (4.1,1981)	75 (15,2000)	86 (1.3,1973)	84 (1.2,1973)	77 (1.5,2000)	275 (0.07,1981)	-	75 (5.4,2000)	-	75 (1.2,2000)	75 (8.2,2000)	75 (6,2000)	-	75 (0.027,0)	13 (0.001,1973)	237 (0.01,1981)	75 (0.01,2000)	13 (0.1,1973)	-	13 (0.07,1973)	13 (0.02,1973)	75 (0.05,2000)	70 (0.1,1973)
	158 - 242 (1981)	14 - 75 (2000)	28 - 163 (1981)	34 - 170 (1981)	*	*	*	17 - 75 (2000)	*	8.5 - 75 (2000)	18 - 75 (2000)	12 - 75 (2000)	*	*	*	4.5 - 75 (2000)	-	*	*	4.4 - 13 (1973)	*	*	*
	*	4 - 75 (2000)	6.4 - 144 (1977)	*	*	-	*	*	-	*	*	*	*	-	*	*	-	*	*	*	-	*	*
Whiskered bat	1.5 (17,1990)	1.5 (5.7,1990)	1.5 (133.8,1990)	1.5 (88,1990)	1.5 (8.6,1990)	1.5 (4.4,1990)	1.5 (0.04,1990)	1.5 (0.3,1990)	-	1.5 (0.3,1990)	1.5 (0.4,1990)	-	-	1.5 (0.2,1990)	-	1.5 (1.8,1990)	-	-	-	-	-	1.5 (2.6,1990)	1.5 (12,1990)
	0.5 - 1.5 (1990)	1.3 - 1.5 (1990)	1.1 - 1.5 (1990)	1 - 1.5 (1990)	*	-	*	0.7 - 1.5 (1990)	-	*	*	*	*	*	*	*	-	*	-	*	*	0.6 - 1.5 (1990)	1 - 1.5 (1990)
	*	*	0.3 - 1.5 (1990)	0.4 - 1.5 (1990)	*	-	*	*	-	*	*	*	*	-	*	-	-	-	-	*	-	-	*
Wild boar	0.02 (1158,1997)	0.02 (144,1997)	0.022 (1886.2,1997)	0.02 (2421,1997)	0.03 (190,1997)	0.02 (84,1997)	0.03 (2.5,1997)	0.05 (1.3,1997)	0.02 (0.86,1997)	0.02 (18,1997)	0.02 (22,1997)	-	-	0.02 (11,1997)	0.02 (4.3,1997)	0.02 (31,1997)	0.02 (0.1,1997)	0.02 (33.89,1997)	0.02 (0.01,1997)	0.02 (9,1997)	0.02 (1.1,1997)	0.02 (67,1997)	0.02 (439,1997)
	0.02 (1997)	0.02 (1997)	0.02 (1997)	0.02 - 0.03 (1997)	-	-	-	-	-	-	-	-	-	-	-	0.02 (1997)	-	-	-	-	-	-	-
	-	*	0.01 - 0.07 (1997)	0 - 0.03 (1997)	-	-	-	*	-	-	-	-	-	-	-	-	-	-	-	-	-	-	-
Wildcat	0.4 (3.6,1978)	0.4 (37,1978)	0.36 (0.57,1978)	0.4 (5.5,1978)	0.3 (2,1978)	-	-	0.4 (2.7,1978)	-	0.3 (52,1978)	0.3 (13,1978)	0.4 (4.9,1978)	0.3 (14,1978)	0.3 (0.01,1978)	-	0.3 (0.9,1978)	-	-	-	-	-	0.4 (0.1,1978)	0.6 (0.1,2010)
	0.1 - 0.3 (1978)	0.3 - 0.4 (1978)	0 - 0.3 (1978)	0.3 (1978)	0.2 - 0.3 (1978)	-	*	0.3 (1978)	-	0.3 (1978)	0.2 - 0.5 (1978)	0.3 - 0.5 (1978)	0.2 - 0.3 (1978)	-	*	*	-	-	*	*	-	*	*
	-	0.01 - 0.6 (2010)	*	*	*	-	-	*	-	0.2 - 0.3 (1978)	0 - 0.6 (2010)	*	0 - 0.3 (1978)	-	-	*	-	-	-	-	-	-	*
Wood mouse	516 (2.6,2002)	387 (0.3,2000)	247.17 (12.29,1990)	72 (44,2003)	162 (1.8,2002)	46 (0.1,2003)	46 (0.03)	46 (0.2,2003)	-	46 (0.01,2003)	46 (0.1,2003)	-	-	46 (0.004,2003)	2051 (0.01,2002)	174 (0.2,2004)	-	-	-	9.9 (0.001,2004)	51 (0.7,2004)	889 (0.1,2002)	1906 (4.5,2002)
	23 - 814 (2003)	13 - 864 (1987)	74 - 610 (2000)	22 - 194 (2003)	9.6 - 640 (1995)	*	*	*	*	*	*	*	*	*	*	*	*	*	*	*	2.5 - 9.9 (2004)	*	914 - 1869 (2002)
	*	0.1 - 864 (1987)	2.1 - 1357 (1994)	1.4 - 883 (2003)	0 - 247 (1994)	*	*	*	-	*	*	*	*	*	*	*	-	*	-	*	-	*	56 - 1039 (2003)
Yellow-necked mouse	39 (0.6,1996)	29 (0.04,2003)	38.29 (9.33,1990)	29 (7.2,2003)	29 (0.5,2003)	0 (0.001,1997)	-	29 (0.01,2003)	-	29 (0.004,2003)	29 (0.01,2003)	-	-	-	-	41 (0.03,1996)	-	-	-	-	-	47 (0.02,1990)	36 (0.1,1990)
	9.2 - 29 (2003)	*	13 - 32 (1996)	9.8 - 28 (2003)	*	-	-	*	-	-	*	-	-	-	-	*	-	-	-	-	-	-	*
	*	*	1.2 - 22 (1997)	0 - 4.7 (1996)	-	-	-	*	-	-	-	-	-	-	-	-	-	-	-	-	-	*	*
